# Supplementary material for: Drinking Habits and Physical Activity Interact and Attenuate Obesity Predisposition of TMEM18 Polymorphisms Carriers
Source: Nutrients. 2023 Jan 4;15(2):266. doi: 10.3390/nu15020266 (PMC9860767; doi:10.3390/nu15020266)
Supplement: Supplementary file 1 [file nutrients-15-00266-s001.zip]

Archive with 1 entries (1 files):
- nutrients-2128770-supplementary.pdf
